# Supplementary material for: Unilateral Vocal Cord Paralysis Diagnosed with Dynamic Digital Radiography
Source: Diagnostics (Basel). 2025 Oct 1;15(19):2502. doi: 10.3390/diagnostics15192502 (PMC12523813; doi:10.3390/diagnostics15192502)
Supplement: Supplementary file 1 [file diagnostics-15-02502-s001.zip]

Archive with 2 entries (2 files):
- CV.mp4
- trachea.mp4
